# Supplementary material for: Reliable Classifier to Differentiate Primary and Secondary Acute Dengue Infection Based on IgG ELISA
Source: PLoS One. 2009 Apr 2;4(4):e4945. doi: 10.1371/journal.pone.0004945 (PMC2660412; doi:10.1371/journal.pone.0004945)
Supplement: Statistical package S1 — MathLab “R” code for calculation of 2-LDA and error estimation (0.01 MB ZIP) [file pone.0004945.s002.zip]

Archive with 19 entries (16 files):
- DenguePS_distrib/
- DenguePS_distrib/.#temp.R
- DenguePS_distrib/.DS_Store
- __MACOSX/
- __MACOSX/DenguePS_distrib/
- __MACOSX/DenguePS_distrib/._.DS_Store
- DenguePS_distrib/.Rhistory
- DenguePS_distrib/bresub.lda.R
- DenguePS_distrib/DenguePS.R
- DenguePS_distrib/lda.R
- DenguePS_distrib/mean.min.dist.R
- DenguePS_distrib/Primary_Test.txt
- DenguePS_distrib/Primary_Train.txt
- DenguePS_distrib/README
- DenguePS_distrib/Secondary_Test.txt
- DenguePS_distrib/Secondary_Train.txt
- DenguePS_distrib/temp.R
- DenguePS_distrib/test.diag.lda.R
- DenguePS_distrib/test.lda.R
