# Supplementary material for: Reliable Classifier to Differentiate Primary and Secondary Acute Dengue Infection Based on IgG ELISA
Source: PLoS One. 2009 Apr 2;4(4):e4945. doi: 10.1371/journal.pone.0004945 (PMC2660412; doi:10.1371/journal.pone.0004945)
Supplement: Statistical package S1 — MathLab “R” code for calculation of 2-LDA and error estimation (0.01 MB ZIP) [file pone.0004945.s002.zip › DenguePS_distrib/bresub.lda.R]

bresub.lda <- function(X1,X2,a,m)
{
  #  Computes bolstered resubstitution error for LDA
  #  X1,X2 -> Class 1,2 samples (one data point per row)
  #  a,m -> LDA parameters (a^T x + m = 0)
  #  return values: e1,e2,e -> error rates (prim,sec,overall)
  #
  #  Author: Ulisses M. Braga-Neto
  #  R version: Aug 31 2006

  X1 = as.matrix(X1)
  X2 = as.matrix(X2)
  
  n1 <- dim(X1)[1]
  n2 <- dim(X2)[1]
  p <- dim(X1)[2]
  
  if (p>5) {
    stop("Sorry, dimensions > 5 not supported.")
  }

  source("mean.min.dist.R")
  
  # correction factors versus p, 0.5/0.5 method
  # median of chi distribution with p degrees of freedom

  cp = c(0.67448425,1.17741394,1.53816223,1.83213806,2.08601379)

  # get sig1 and sig2

  sig1 = mean.min.dist(X1)/cp[p];
  sig2 = mean.min.dist(X2)/cp[p];

  # compute estimate

  nm = sqrt(sum(a*a)) # norm of a

  # first group
  e1 = 0;
  for (i in 1:n1) {
     v = X1[i,]%*%a + m
     x = abs(v)/(nm*sig1);
     if (v>0) {
         e1 = e1 + pnorm(x);     # wrong side
       }
     else {
         e1 = e1 + 1 - pnorm(x); # right side
       }
   }

  # second group
  e2 = 0;
  for (i in 1:n2) {
     v = X2[i,]%*%a + m;
     x = abs(v)/(nm*sig2);
     if (v<=0) {
         e2 = e2 + pnorm(x);     # wrong side
       }
     else {
         e2 = e2 + 1 - pnorm(x); # right side
       }
   }

  e1 = as.numeric(e1)
  e2 = as.numeric(e2)
  
  return(list(e=(e1+e2)/(n1+n2),e1 = e1/n1,e2 = e2/n2))
}
