# Supplementary material for: Reliable Classifier to Differentiate Primary and Secondary Acute Dengue Infection Based on IgG ELISA
Source: PLoS One. 2009 Apr 2;4(4):e4945. doi: 10.1371/journal.pone.0004945 (PMC2660412; doi:10.1371/journal.pone.0004945)
Supplement: Statistical package S1 — MathLab “R” code for calculation of 2-LDA and error estimation (0.01 MB ZIP) [file pone.0004945.s002.zip › DenguePS_distrib/DenguePS.R]

# R code for designing classifier for discriminating
# dengue primary vs/ seconday infection based on days
# and sorological levels (main program)
#
# This code generates all the plots and error estimates
# in the paper by Tenorio et al.
#
# Author: Ulisses Braga-Neto
# Date: Dec 5 2006 

source("lda.R")
source("bresub.lda.R")
source("test.lda.R")
source("test.diag.lda.R")

#
# Training
#

PrimR = read.table("Primary_Train.txt",header=TRUE,row.names=1);
SecR = read.table("Secondary_Train.txt",header=TRUE,row.names=1);

Pd <- PrimR[,seq(1,9,2)]
Ps <- PrimR[,seq(2,10,2)]
I <- !is.na(Pd) & !is.na(Ps)
PddR = Pd[I]
PssR = Ps[I]

Sd <- SecR[,seq(1,9,2)]
Ss <- SecR[,seq(2,10,2)]
I <- !is.na(Sd) & !is.na(Ss)
SddR = Sd[I]
SssR = Ss[I]

# Plot original data
PD = PddR
SD = SddR
if (length(SD)>length(PD))
  PD[(length(PD)+1):length(SD)] = NA
if (length(PD)>length(SD))
  SD[(length(SD)+1):length(PD)] = NA
CD = cbind(PD,SD)
PS = PssR
SS = SssR
if (length(SS)>length(PS))
  PS[(length(PS)+1):length(SS)] = NA
if (length(PS)>length(SS))
  SS[(length(SS)+1):length(PS)] = NA
CS = cbind(PS,SS)
quartz()
matplot(CD,CS,pch=c(21,24),col=c("red","blue"),xlim=c(0,50),ylim=c(0,52),xlab="Day",ylab="IgG units",font=2,cex.axis=1.25,cex.lab=1.25)
title("Original data")
legend("bottomright",c("primary","secondary"),pch=c(21,24),col=c("red","blue"),inset=0.025)

# Plot training data (day<=20) with regression lines
I <- PddR<=20
X1 = cbind(PddR[I],PssR[I])
fitP = lm(X1[,2]~X1[,1])
I <- SddR<=20
X2 = cbind(SddR[I],SssR[I])
fitS = lm(X2[,2]~X2[,1])
CD[CD>20] = NA
quartz()
matplot(CD,CS,pch=c(21,24),col=c("red","blue"),xlim=c(0,20),ylim=c(0,50),xlab="Day",ylab="IgG units",font=2,cex.axis=1.25,cex.lab=1.25)
abline(fitP,lty=5)
abline(fitS,lty=5)
title("Training data with regression lines")
legend("topright",c("primary","secondary"),pch=c(21,24),col=c("red","blue"),inset=0.025)

# Compute and plot LDA classifier
quartz()
matplot(CD,CS,pch=c(21,24),col=c("red","blue"),xlim=c(0,20),ylim=c(0,50),xlab="Day",ylab="IgG units",font=2,cex.axis=1.25,cex.lab=1.25)
L = lda(X1,X2)
slope = -L$a[1]/L$a[2]
intercept = -L$m/L$a[2]
abline(a=intercept,b=slope,lwd=1.5)
title("LDA classifier superimposed on training data")
legend("topright",c("primary","secondary"),pch=c(21,24),col=c("red","blue"),inset=0.025)

cat("\n# Training-set accuracy\n")
    
# Training-set error estimates for LDA
err = bresub.lda(X1,X2,L$a,L$m)
cat(sprintf("Training-set accuracy (LDA):\n  sensitivity = %.2f%%\n  specificity = %.2f%%\n",100*(1-err$e1),100*(1-err$e2)))

# Compute and plot NMC (constant) classifier
quartz()
matplot(CD,CS,pch=c(21,24),col=c("red","blue"),xlim=c(0,20),ylim=c(0,50),xlab="Day",ylab="IgG units",font=2,cex.axis=1.25,cex.lab=1.25)
N = lda(X1[,2],X2[,2])
t = -N$m/N$a;
abline(h=t,lwd=1.5)
title("NMC classifier superimposed on training data")
legend("topright",c("primary","secondary"),pch=c(21,24),col=c("red","blue"),inset=0.025)

# Training-set error estimates for NMC
err = bresub.lda(X1[,2],X2[,2],N$a,N$m)
cat(sprintf("Training-set accuracy (NMC):\n  sensitivity = %.2f%%\n  specificity = %.2f%%\n",100*(1-err$e1),100*(1-err$e2)))

# Training-set error estimates for NMC with t = 40
a = 1
m = -40
err = bresub.lda(X1[,2],X2[,2],a,m)
cat(sprintf("Training-set accuracy (t=40):\n  sensitivity = %.2f%%\n  specificity = %.2f%%\n",100*(1-err$e1),100*(1-err$e2)))

#
# Testing with independent test-set
#

PrimS = read.table("Primary_Test.txt",header=TRUE,row.names=1);
SecS = read.table("Secondary_Test.txt",header=TRUE,row.names=1);

Pd <- PrimS[,seq(1,9,2)]
Ps <- PrimS[,seq(2,10,2)]
I <- !is.na(Pd) & !is.na(Ps)
PddS = Pd[I]
PssS = Ps[I]

Sd <- SecS[,seq(1,9,2)]
Ss <- SecS[,seq(2,10,2)]
I <- !is.na(Sd) & !is.na(Ss)
SddS = Sd[I]
SssS = Ss[I]

# Plot previously designed LDA classifier
# on test data (day<=20)
PD = PddS
SD = SddS
if (length(SD)>length(PD))
  PD[(length(PD)+1):length(SD)] = NA
if (length(PD)>length(SD))
  SD[(length(SD)+1):length(PD)] = NA
CD = cbind(PD,SD)
PS = PssS
SS = SssS
if (length(SS)>length(PS))
  PS[(length(PS)+1):length(SS)] = NA
if (length(PS)>length(SS))
  SS[(length(SS)+1):length(PS)] = NA
CS = cbind(PS,SS)
I <- PddS<=20
X1 = cbind(PddS[I],PssS[I])
I <- SddS<=20
X2 = cbind(SddS[I],SssS[I])
CD[CD>20] = NA
quartz()
matplot(CD,CS,pch=c(21,24),col=c("red","blue"),xlab="Day",ylab="IgG units",font=2,cex.axis=1.25,cex.lab=1.25)
abline(a=intercept,b=slope,lwd=1.5)
title("LDA classifier superimposed on test data")
legend("bottomright",c("primary","secondary"),pch=c(21,24),col=c("red","blue"),inset=0.025)

cat("\n# Test-set accuracy\n")
    
# Test-set error estimates for LDA
err = test.lda(X1,X2,L$a,L$m)
cat(sprintf("Test-set accuracy (LDA):\n  sensitivity = %.2f%% (95%% CI = %.2f to %.2f)\n  specificity = %.2f%% (95%% CI = %.2f to %.2f)\n",100*(1-err$e1),100*(1-err$u1),100*(1-err$l1),100*(1-err$e2),100*(1-err$u2),100*(1-err$l2)))

# Test-set error estimates for NMC
err = test.lda(X1[,2],X2[,2],N$a,N$m)
cat(sprintf("Test-set accuracy (NMC):\n  sensitivity = %.2f%% (95%% CI = %.2f to %.2f)\n  specificity = %.2f%% (95%% CI = %.2f to %.2f)\n",100*(1-err$e1),100*(1-err$u1),100*(1-err$l1),100*(1-err$e2),100*(1-err$u2),100*(1-err$l2)))

# Test-set error estimates for t=40
a = 1
m = -40
err = test.lda(X1[,2],X2[,2],a,m)
cat(sprintf("Test-set accuracy (t=40):\n  sensitivity = %.2f%% (95%% CI = %.2f to %.2f)\n  specificity = %.2f%% (95%% CI = %.2f to %.2f)\n",100*(1-err$e1),100*(1-err$u1),100*(1-err$l1),100*(1-err$e2),100*(1-err$u2),100*(1-err$l2)))

#
# Test-set error for day ranges
#

# day ranges (ll=lower limit, ul=upper limit)
ll = c(0,5,9,13,0)
ul = c(4,8,12,20,20)

cat("\n# Test-set accuracy for day ranges\n")
    
for (i in 1:length(ll))
  {
    I <- (PddS>=ll[i])&(PddS<=ul[i])
    J <- (SddS>=ll[i])&(SddS<=ul[i])
    X1 = cbind(PddS[I],PssS[I])
    X2 = cbind(SddS[J],SssS[J])
    
    # LDA
    err = test.lda(X1,X2,L$a,L$m)
    cat(sprintf("Test-set accuracy (LDA, day in [%d,%d]):\n  sensitivity = %.2f%% (95%% CI = %.2f to %.2f)\n  specificity = %.2f%% (95%% CI = %.2f to %.2f)\n",ll[i],ul[i],100*(1-err$e1),100*(1-err$u1),100*(1-err$l1),100*(1-err$e2),100*(1-err$u2),100*(1-err$l2)))

    # NMC
    err = test.lda(X1[,2],X2[,2],N$a,N$m)
    cat(sprintf("Test-set accuracy (NMC, day in [%d,%d]):\n  sensitivity = %.2f%% (95%% CI = %.2f to %.2f)\n  specificity = %.2f%% (95%% CI = %.2f to %.2f)\n",ll[i],ul[i],100*(1-err$e1),100*(1-err$u1),100*(1-err$l1),100*(1-err$e2),100*(1-err$u2),100*(1-err$l2)))

    # t=40
    a = 1
    m = -40
    err = test.lda(X1[,2],X2[,2],a,m)    
    cat(sprintf("Test-set accuracy (t=40, day in [%d,%d]):\n  sensitivity = %.2f%% (95%% CI = %.2f to %.2f)\n  specificity = %.2f%% (95%% CI = %.2f to %.2f)\n",ll[i],ul[i],100*(1-err$e1),100*(1-err$u1),100*(1-err$l1),100*(1-err$e2),100*(1-err$u2),100*(1-err$l2)))
  }

#
# Diagnostic calls with several samples
#

cat("\n# Diagnostic accuracy\n")
        
# Diagnostic error estimates for LDA
err = test.diag.lda(PrimS,SecS,L$a,L$m)
cat(sprintf("Diagnostic accuracy (LDA):\n  sensitivity = %.2f%% (95%% CI = %.2f to %.2f)\n  specificity = %.2f%% (95%% CI = %.2f to %.2f)\n",100*(1-err$e1),100*(1-err$u1),100*(1-err$l1),100*(1-err$e2),100*(1-err$u2),100*(1-err$l2)))

# Diagnostic error estimates for NMC
err = test.diag.lda(PrimS,SecS,N$a,N$m)
cat(sprintf("Diagnostic accuracy (NMC):\n  sensitivity = %.2f%% (95%% CI = %.2f to %.2f)\n  specificity = %.2f%% (95%% CI = %.2f to %.2f)\n",100*(1-err$e1),100*(1-err$u1),100*(1-err$l1),100*(1-err$e2),100*(1-err$u2),100*(1-err$l2)))

# Diagnostic error estimates for t=40
a = 1
m = -40
err = test.diag.lda(PrimS,SecS,a,m)
cat(sprintf("Diagnostic accuracy (t=40):\n  sensitivity = %.2f%% (95%% CI = %.2f to %.2f)\n  specificity = %.2f%% (95%% CI = %.2f to %.2f)\n",100*(1-err$e1),100*(1-err$u1),100*(1-err$l1),100*(1-err$e2),100*(1-err$u2),100*(1-err$l2)))
