# Supplementary material for: Reliable Classifier to Differentiate Primary and Secondary Acute Dengue Infection Based on IgG ELISA
Source: PLoS One. 2009 Apr 2;4(4):e4945. doi: 10.1371/journal.pone.0004945 (PMC2660412; doi:10.1371/journal.pone.0004945)
Supplement: Statistical package S1 — MathLab “R” code for calculation of 2-LDA and error estimation (0.01 MB ZIP) [file pone.0004945.s002.zip › DenguePS_distrib/lda.R]

lda <- function(X1,X2)
{
  #  Finds LDA parameters
  #  X1,X2 -> Class 1,2 samples (one data point per row)
  #  return values: a,m -> LDA parameters (a^T x + m = 0)
  #
  #  Author: Ulisses M. Braga-Neto
  #  R version: Aug 31 2006

  X1 = as.matrix(X1)
  X2 = as.matrix(X2)
  
  m1 = colMeans(X1) # mean(X1)
  m2 = colMeans(X2) # mean(X2)
  
   S = 0.5*var(X1)+0.5*var(X2) # pooled covariance
  #n1 <- dim(X1)[1];
  #n2 <- dim(X2)[1];
  #S = ((n1-1)*var(X1)+(n2-1)*var(X2))/(n1+n2-2) # pooled covariance (reg)
  
  Si = solve(S);
  
  a = as.vector(Si%*%(m2-m1))
  m = as.numeric(0.5%*%t(m1-m2)%*%Si%*%(m1+m2))

  return(list(a=a,m=m))
}
