# Supplementary material for: Reliable Classifier to Differentiate Primary and Secondary Acute Dengue Infection Based on IgG ELISA
Source: PLoS One. 2009 Apr 2;4(4):e4945. doi: 10.1371/journal.pone.0004945 (PMC2660412; doi:10.1371/journal.pone.0004945)
Supplement: Statistical package S1 — MathLab “R” code for calculation of 2-LDA and error estimation (0.01 MB ZIP) [file pone.0004945.s002.zip › DenguePS_distrib/mean.min.dist.R]

mean.min.dist <- function(X)
{
  # computes the mean of the minimum distances
  # from each point (row) in X to the others
  # return value: d -> distance
  #
  #  Author: Ulisses M. Braga-Neto
  #  R version: Aug 31 2006

  D=as.matrix(dist(X))
  diag(D) = max(D)
  return(mean(apply(D,1,min)))
}
