# Supplementary material for: Reliable Classifier to Differentiate Primary and Secondary Acute Dengue Infection Based on IgG ELISA
Source: PLoS One. 2009 Apr 2;4(4):e4945. doi: 10.1371/journal.pone.0004945 (PMC2660412; doi:10.1371/journal.pone.0004945)
Supplement: Statistical package S1 — MathLab “R” code for calculation of 2-LDA and error estimation (0.01 MB ZIP) [file pone.0004945.s002.zip › DenguePS_distrib/Primary_Test.txt]

Patient  D1    S1    D2   S2    D3    S3   D4    S4    D5    S5
339       6     2    12   NA    14    27   17    NA    39    38
355       4     2     8   NA    12    10   15    19    38    35
358       5     3     7   11    11    25   14    NA    40    27
370       7     1     9    8    12    24   21    NA    56    40
372       3     1     5    1     8     3   10     9    30    30
400       5     1    12   NA    15    33   23    NA    83    36
406       6     2    11   NA    28    20   NA    NA    NA    NA
483       7     4    12   NA    18    31   NA    NA    NA    NA
486       7     2    12   NA    21    29   NA    NA    NA    NA
496       5     6     9   NA    11    20   13    24    NA    NA
498       8     7    10   NA    12    21   15    27    NA    NA
521       6     3    NA   NA    NA    NA   18    34    NA    NA
524       4     1    NA   NA    NA    NA   24    32    NA    NA
527       2     7    NA   NA    NA    NA   10    37    NA    NA
533       3     1    NA   NA    NA    NA   10    13    NA    NA
545       5     1    NA   NA    NA    NA   13    25    NA    NA
546      11     9    NA   NA    33    33   NA    NA    NA    NA
547      11     1    NA   NA    NA    NA   33    20    NA    NA
553       8     9    NA   NA    NA    NA   15    26    NA    NA
554       4     2    NA   NA    NA    NA   18    16    NA    NA
556       4     1    NA   NA    NA    NA   13    25    NA    NA
559       3     2     5    2    NA    NA   11    26    NA    NA
564       3     4    NA   NA    NA    NA   11    21    NA    NA
576       5     7     7   34    NA    NA   NA    NA    NA    NA
