# Supplementary material for: Reliable Classifier to Differentiate Primary and Secondary Acute Dengue Infection Based on IgG ELISA
Source: PLoS One. 2009 Apr 2;4(4):e4945. doi: 10.1371/journal.pone.0004945 (PMC2660412; doi:10.1371/journal.pone.0004945)
Supplement: Statistical package S1 — MathLab “R” code for calculation of 2-LDA and error estimation (0.01 MB ZIP) [file pone.0004945.s002.zip › DenguePS_distrib/Primary_Train.txt]

Patient   D1    S1  D2   S2   D3   S3   D4   S4   D5   S5 
94         6     3   7    8    9   15   11   24   NA   NA
102        5     3   6    3    7    5    8   NA   42   NA
114        4    NA   5    2    7    3    8    3    9   NA
128        3    NA   6    2    7    3   NA   NA   NA   NA
145        5     1   6   NA    7   NA    8   10    9   10
170        2    NA   4    1   11   24   NA   NA   NA   NA
171        2     1   4    2    5   23   NA   NA   NA   NA
205        7     2  11    7   14   23   20   31   35   19
210        7     2  14   34    8   NA   NA   NA   NA   NA
215        6     1   8    3   34   NA   36   48   43   52
224        7     2   9   NA   12   17   14   27   40   NA
243        7     3   9    7   13   24   15   26   38   31
246        8     6  10   17   14   23   16   NA   30   30
249        5     1   7    2    9    3   12   18   33   26
250        5     8   7   21   10   29   18   34   39   36
260        8     6  13   27   15   27   18   32   41   32
263        2     2   5    2    7    3    9   10   23   30
265        8     2  11   11   13   16   15   NA   35   30
273        8     5  18   25   23   27   25   29   47   32
275        5     1  13   21   NA   NA   NA   NA   NA   NA
279        3     1   9    8   11   15   15   30   36   31
287        3     1   5    9    8   12   10   23   31   25
292        2     6   4   NA    8   30   15   NA   44   32
294        4     1   6    4    9   15   11   NA   33   30
295        5     1  24   NA   26   28   34   30   46   35
297        2     1   6   NA    8   24   13   NA   37   30
299        7     3   9   NA   14   20   16   NA   31   28
303        7     9  NA   NA   NA   NA   NA   NA   NA   NA
305        4     1   6   NA    8   12   12   NA   33   33
307        8     3  10    9   14   19   30   25   44   25
312        7     3   9   NA   12   37   15   NA   37   39
327        2     1   4   NA    7    5    9   11   NA   NA
333        5     2   7   13   10   NA   12   16   NA   NA
