# Supplementary material for: Reliable Classifier to Differentiate Primary and Secondary Acute Dengue Infection Based on IgG ELISA
Source: PLoS One. 2009 Apr 2;4(4):e4945. doi: 10.1371/journal.pone.0004945 (PMC2660412; doi:10.1371/journal.pone.0004945)
Supplement: Statistical package S1 — MathLab “R” code for calculation of 2-LDA and error estimation (0.01 MB ZIP) [file pone.0004945.s002.zip › DenguePS_distrib/README]

******************************************
*                                        *
*  R code for dengue primary/secondary   *
*  classification based on IgG levels    *
*                                        *
*  Copyright 2006 by Ulisses Braga-Neto  *
*                                        *
*  Last Revision: Dec 6 2006             *
*                                        *
*  ub@ieee.org                           *
*                                        *
******************************************

This package contains source code for the R free statistical software
(http://www.r-project.org), which generates the plots, classifiers,
and error estimates in the submitted manuscript: "Reliable classifier
to assign primary and secondary dengue infection based on IgG ELISA",
by Marli Tenorio Cordeiro, Ulisses M. Braga-Neto, and
Ernesto T.A. Marques, Jr.

This code is free to use and distribute, as long as you
keep this README file and the above copyright notice.

DISCLAIMER: Although our best efforts were made to debug
and validate this code, it is provided as is, and no guarantee
is given as to its suitability to any particular use.

Files in this distribution:

README - this file
Primary_Train.txt - data file (training primary infection data)
Secondary_Train.txt - data file (testing secondary infection data)
Primary_Test.txt - data file (training primary infection data)
Secondary_Test.txt - data file (testing secondary infection data)
lda.R - R code (LDA)
bresub.lda.R - R code (bolstered resubstitution error estimator)
mean.min.dist.R - R code (auxiliary code)
test.lda.R - R code (test-set error estimator)
test.diag.lda.R - R code (test-set diagnostic error estimator)
DenguePS.R - R code (main program)
