# Supplementary material for: Reliable Classifier to Differentiate Primary and Secondary Acute Dengue Infection Based on IgG ELISA
Source: PLoS One. 2009 Apr 2;4(4):e4945. doi: 10.1371/journal.pone.0004945 (PMC2660412; doi:10.1371/journal.pone.0004945)
Supplement: Statistical package S1 — MathLab “R” code for calculation of 2-LDA and error estimation (0.01 MB ZIP) [file pone.0004945.s002.zip › DenguePS_distrib/Secondary_Test.txt]

Patient  D1     S1   D2   S2    D3    S3   D4    S4    D5    S5
262       2     31    4   31    10    32   15    NA    50    34
301       4     25   14   NA    17    29   24    29    NA    NA
329       2     38    7   NA     9    40   11    NA    31    42
331       4     22    6   NA    10    44   14    NA    34    47
332       4     38    6   NA     9    38   11    NA    44    38
348       5     29   19   NA    23    37   27    NA    50    40
361       4     33    9   NA    11    40   17    NA    38    43
382       5     27    7   NA     9    41   12    NA    33    41
403       7     46   11   NA    13    39   17    NA    34    40
418       4     14    6   33     9    NA   11    18    34    38
419       2     20    6   42     8    NA   16    NA    38    45
420       4     20    6   NA     7    NA   15    22    49    53
428       3     18    6   21    10    NA   15    54    35    54
434       5     44    7   NA    11    44   13    44    NA    NA
435       5     45   10   56    32    59   NA    NA    NA    NA
436       5     48   10   48    34    51   NA    NA    NA    NA
463       4     45    9   55    11    NA   16    55    37    NA
465       5     16    7   42    12    42   14    42    NA    NA
469       4     43    9   44    12    NA   17    NA    NA    NA
481       5     39   10   NA    12    39   16    39    NA    NA
497       5     38    8   NA    10    40   12    40    NA    NA
502       4     33    6   NA    10    38   12    38    NA    NA
506       2     32    7   NA    10    36   14    NA    NA    NA
523       3     17    7   32    NA    NA   NA    NA    NA    NA
537       5     42   NA   NA    NA    NA   12    38    NA    NA
548       4     37    9   42    NA    NA   NA    NA    NA    NA
