# Supplementary material for: Reliable Classifier to Differentiate Primary and Secondary Acute Dengue Infection Based on IgG ELISA
Source: PLoS One. 2009 Apr 2;4(4):e4945. doi: 10.1371/journal.pone.0004945 (PMC2660412; doi:10.1371/journal.pone.0004945)
Supplement: Statistical package S1 — MathLab “R” code for calculation of 2-LDA and error estimation (0.01 MB ZIP) [file pone.0004945.s002.zip › DenguePS_distrib/Secondary_Train.txt]

Patient   D1    S1  D2   S2   D3   S3   D4   S4   D5   S5 
98         3    26   5   26    8   30   25   30   NA   NA
108        4    27   5   NA    9   31   NA   NA   NA   NA
119        5    NA   6   13   NA   NA   NA   NA   NA   NA
125        6    27   7   NA    8   30   11   32   NA   NA
193        5    21   6   NA    7   25    8   28    9   NA
198        7    31   8   31   11   NA   12   NA   22   32
201        4    18   6   26   10   29   13   30   19   30
204        1    19   2   29    5   NA    7   30   26   32
206        3    22   6   21    8   24   10   NA   37   25
248        5    22   7   29    9   NA   12   30   33   30
255        3    31   5   30    8   35   10   35   38   35
257        1    23   5   31   NA   NA   NA   NA   NA   NA
274        5    26  29   NA   NA   NA   NA   NA   NA   NA
277        3    26   9   NA   14   27   17   NA   38   32
278        4    33  11   36   15   35   19   NA   40   36
306        4    24   6   NA    8   32   11   NA   33   32
310        3    38   5   NA    9   37   11   NA   31   39
311        5    27   7   NA   10   29   12   NA   32   30
314        4    22   8   28   NA   NA   NA   NA   NA   NA
315        4    25   7   NA    9   35   14   35   36   38
316        5    33  10   NA   16   35   18   NA   39   36
320        1    29   3   NA    8   39   11   NA   30   29
324        5    30   7   36   11   NA   13   36   NA   NA
328        2    24   4   NA    7   40    9   40   NA   NA
330        4    35   7   NA    9   39   11   40   NA   NA
334        3    18   7   19    9   NA   11   22   NA   NA
