# Supplementary material for: Reliable Classifier to Differentiate Primary and Secondary Acute Dengue Infection Based on IgG ELISA
Source: PLoS One. 2009 Apr 2;4(4):e4945. doi: 10.1371/journal.pone.0004945 (PMC2660412; doi:10.1371/journal.pone.0004945)
Supplement: Statistical package S1 — MathLab “R” code for calculation of 2-LDA and error estimation (0.01 MB ZIP) [file pone.0004945.s002.zip › DenguePS_distrib/temp.R]

#
# Test-set error for day ranges
#

# day ranges (ll=lower limit, ul=upper limit)
ll = c(0,5,9,13,0)
ul = c(4,8,12,20,20)

for (i in 1:length(ll))
  {
    I <- (PddS>=ll[i])&(PddS<=ul[i])
    J <- (SddS>=ll[i])&(SddS<=ul[i])
    X1 = cbind(PddS[I],PssS[I])
    X2 = cbind(SddS[J],SssS[J])
    
    # LDA
    err = test.lda(X1,X2,L$a,L$m)
    cat(sprintf("Test-set accuracy (LDA, day in [%d,%d]):\n  sensitivity = %.2f%% (95%% CI = %.2f to %.2f)\n  specificity = %.2f%% (95%% CI = %.2f to %.2f)\n",ll[i],ul[i],100*(1-err$e1),100*(1-err$u1),100*(1-err$l1),100*(1-err$e2),100*(1-err$u2),100*(1-err$l2)))

    # NMC
    err = test.lda(X1[,2],X2[,2],N$a,N$m)
    cat(sprintf("Test-set accuracy (NMC, day in [%d,%d]):\n  sensitivity = %.2f%% (95%% CI = %.2f to %.2f)\n  specificity = %.2f%% (95%% CI = %.2f to %.2f)\n",ll[i],ul[i],100*(1-err$e1),100*(1-err$u1),100*(1-err$l1),100*(1-err$e2),100*(1-err$u2),100*(1-err$l2)))

    # t=40
    a = 1
    m = -40
    err = test.lda(X1[,2],X2[,2],a,m)    
    cat(sprintf("Test-set accuracy (t=40, day in [%d,%d]):\n  sensitivity = %.2f%% (95%% CI = %.2f to %.2f)\n  specificity = %.2f%% (95%% CI = %.2f to %.2f)\n",ll[i],ul[i],100*(1-err$e1),100*(1-err$u1),100*(1-err$l1),100*(1-err$e2),100*(1-err$u2),100*(1-err$l2)))
  }

#
# Diagnostic calls with several samples
#

# Diagnostic error estimates for LDA
err = test.diag.lda(PrimS,SecS,L$a,L$m)
cat(sprintf("Diagnostic accuracy (LDA):\n  sensitivity = %.2f%% (95%% CI = %.2f to %.2f)\n  specificity = %.2f%% (95%% CI = %.2f to %.2f)\n",100*(1-err$e1),100*(1-err$u1),100*(1-err$l1),100*(1-err$e2),100*(1-err$u2),100*(1-err$l2)))

# Diagnostic error estimates for NMC
err = test.diag.lda(PrimS,SecS,N$a,N$m)
cat(sprintf("Diagnostic accuracy (NMC):\n  sensitivity = %.2f%% (95%% CI = %.2f to %.2f)\n  specificity = %.2f%% (95%% CI = %.2f to %.2f)\n",100*(1-err$e1),100*(1-err$u1),100*(1-err$l1),100*(1-err$e2),100*(1-err$u2),100*(1-err$l2)))

# Diagnostic error estimates for t=40
a = 1
m = -40
err = test.diag.lda(PrimS,SecS,a,m)
cat(sprintf("Diagnostic accuracy (t=40):\n  sensitivity = %.2f%% (95%% CI = %.2f to %.2f)\n  specificity = %.2f%% (95%% CI = %.2f to %.2f)\n",100*(1-err$e1),100*(1-err$u1),100*(1-err$l1),100*(1-err$e2),100*(1-err$u2),100*(1-err$l2)))
