# Supplementary material for: Reliable Classifier to Differentiate Primary and Secondary Acute Dengue Infection Based on IgG ELISA
Source: PLoS One. 2009 Apr 2;4(4):e4945. doi: 10.1371/journal.pone.0004945 (PMC2660412; doi:10.1371/journal.pone.0004945)
Supplement: Statistical package S1 — MathLab “R” code for calculation of 2-LDA and error estimation (0.01 MB ZIP) [file pone.0004945.s002.zip › DenguePS_distrib/test.diag.lda.R]

test.diag.lda <- function(P,S,a,m)
{
  #  Computes test set error rates for
  #  diagnostic rule which combines individual predictions
  #  on several samples
  #  P,S -> Class 1,2 data frames (day in odd columns,
  #    sample value in even columns, may include NA)
  #  a,m -> LDA parameters (a^T x + m = 0)
  #  return values: e1,e2,e -> error rates (prim,sec,overall)
  #                 l1,l2,l -> lower bound of confidence intervals
  #                 u1,u2,u -> upper bound of confidence intervals  
  #
  #  Author: Ulisses M. Braga-Neto
  #  Date: Sep 4 2006

  if (length(a)>=2) {
    d2f = 1
    slope = -a[1]/a[2]
    intercept = -m/a[2]
  }
  else { # a = 1: 1-D classifier
    d2f = 0
    t = -m/a
  }
  
  # first class
  n1 <- dim(P)[1]
  w = dim(P)[2]
  Pd <- P[,seq(1,w-1,2)]
  Ps <- P[,seq(2,w,2)]
  Pd[Pd>20] = NA # remove samples with day > 20  
  Ps[Pd>20] = NA 
  if (d2f) {
    V <- intercept + slope*Pd
  }
  else { # a = 1: 1-D classifier
    V <- t + 0*Pd
  }
  K <- matrix(0,nrow=n1,ncol=w/2)
  K[Ps<V] = -1
  K[Ps>=V] = 1
  O = apply(K,1,sum,na.rm=TRUE)
  O[O==0] = K[O==0,1] # tie-breaking rule: use class of first sample
                      # (careful, this works only if all patients have
                      # non-NA, viable (e.g., day<=20) first samples)
  e1 = sum(O>0)

  # second class
  n2 <- dim(S)[1]
  w = dim(S)[2]
  Sd <- S[,seq(1,w-1,2)]
  Ss <- S[,seq(2,w,2)]
  Sd[Sd>20] = NA # remove samples with day > 20  
  Ss[Sd>20] = NA 
  if (d2f) {
    V <- intercept + slope*Sd
  }
  else { # a = 1: 1-D classifier
    V <- t + 0*Sd
  }
  K <- matrix(0,nrow=n2,ncol=w/2)
  K[Ss<V] = -1
  K[Ss>=V] = 1
  O = apply(K,1,sum,na.rm=TRUE)
  O[O==0] = K[O==0,1] # tie-breaking rule: use class of first sample
                      # (careful, this works only if all patients have
                      # non-NA, viable (e.g., day<=20) first samples) 
  e2 = sum(O<0)

  e  = e1+e2
  n  = n1+n2
  B  = binom.test(e,n,e/n)
  B1 = binom.test(e1,n1,e1/n1)
  B2 = binom.test(e2,n2,e2/n2)
  
  return(list(e=e/n,l=B[[4]][1],u=B[[4]][2],e1=e1/n1,l1=B1[[4]][1],u1=B1[[4]][2],e2=e2/n2,l2=B2[[4]][1],u2=B2[[4]][2]))
}
