# Supplementary material for: Reliable Classifier to Differentiate Primary and Secondary Acute Dengue Infection Based on IgG ELISA
Source: PLoS One. 2009 Apr 2;4(4):e4945. doi: 10.1371/journal.pone.0004945 (PMC2660412; doi:10.1371/journal.pone.0004945)
Supplement: Statistical package S1 — MathLab “R” code for calculation of 2-LDA and error estimation (0.01 MB ZIP) [file pone.0004945.s002.zip › DenguePS_distrib/test.lda.R]

test.lda <- function(X1,X2,a,m)
{
  #  Computes test set error rates for LDA
  #  X1,X2 -> Class 1,2 samples (one data point per row)
  #  a,m -> LDA parameters (a^T x + m = 0)
  #  return values: e1,e2,e -> error rates (prim,sec,overall)
  #                 l1,l2,l -> lower bound of confidence intervals
  #                 u1,u2,u -> upper bound of confidence intervals  
  #
  #  Author: Ulisses M. Braga-Neto
  #  Date: Sep 1 2006

  X1 = as.matrix(X1)
  X2 = as.matrix(X2)

  n1 <- dim(X1)[1]
  n2 <- dim(X2)[1]
  n  <- n1 + n2
  
  E1 = X1%*%a + m
  E2 = X2%*%a + m

  e1 = sum(E1>0)
  e2 = sum(E2<=0)
  e  = e1+e2

  # print(sprintf("%.4f %.4f %.4f %d %d %d",e1,e2,e,n1,n2,n))
  
  B  = binom.test(e,n,e/n)
  B1 = binom.test(e1,n1,e1/n1)
  B2 = binom.test(e2,n2,e2/n2)

  return(list(e=e/n,l=B[[4]][1],u=B[[4]][2],e1=e1/n1,l1=B1[[4]][1],u1=B1[[4]][2],e2=e2/n2,l2=B2[[4]][1],u2=B2[[4]][2]))
}
